# Supplementary material for: Integrative analysis of clinicopathological features defines novel prognostic models for mantle cell lymphoma in the immunochemotherapy era: a report from The North American Mantle Cell Lymphoma Consortium
Source: J Hematol Oncol. 2023 Dec 16;16:122. doi: 10.1186/s13045-023-01520-7 (PMC10725579; doi:10.1186/s13045-023-01520-7)
Supplement: Supplementary file 2 — Additional file 2. Supplementary Table S2. [file 13045_2023_1520_MOESM2_ESM.xlsx]

## Sheet: OS
Candidate prognostic factor	Comparison	n	n.positive	β	SE	RR	95% LCL	95% UCL	P
CD5	positive vs negative	266	239	0.5701	0.2931	1.7685	0.9957	3.141	0.0518
CD23	positive vs negative	176	25	0.5433	0.2664	1.7217	1.021	2.902	0.0414	*
SOX11	>=10% vs <10%	199	179	-0.8767	0.2913	0.4162	0.2351	0.7366	0.00262	**
KL_012	K+/L- vs K-/L-	129	53	1.4467	0.5374	4.2489	1.482	12.183	0.00711	**
KL_012	K-/L+ vs K-/L-	129	61	1.1964	0.54	3.3082	1.148	9.533	0.02672	*
MTP53	≥90 vs <90	273	77	1.0493	0.1746	2.8558	2.028	4.021	1.84e-09	***
Ki67	≥30 vs <30	298	97	0.6432	0.1635	1.9026	1.381	2.621	8.36e-05	***
Subtype	B/P vs Classical 100%	215	37	0.6236	0.2375	1.8657	1.171	2.972	0.00864	**
GrowthPattern	diffuse 100% vs others	216	88	0.6628	0.1968	1.9403	1.319	2.853	0.000755	***
Gender	male vs female	539	419	0.1256	0.1475	1.1338	0.8491	1.514	0.395
Race	Caucasian vs other	478	428	0.1628	0.2235	1.1768	0.7594	1.824	0.466
LargestDiameter	≤3 vs >3 cm	416	211	0.2883	0.138	1.3341	1.018	1.749	0.0367	*
Nodal_123	Extranodal vs Nodal	512	124	-0.153	0.1781	0.8581	0.6052	1.217	0.39
Nodal_123	Nodal with extranodal vs Nodal	512	246	0.1222	0.1444	1.1299	0.8514	1.5	0.398
Bsymptom	Having vs none	499	126	0.6847	0.1325	1.9831	1.529	2.571	2.4e-07	***
Performance	ECOG≥2 Vs ECOG<2	502	34	1.349	0.2099	3.8536	2.554	5.815	1.3e-10	***
Colon	Yes vs No	539	66	-0.5403	0.2033	0.5825	0.3911	0.8678	0.00788	**
Liver	Yes vs No	539	22	0.4834	0.2576	1.6216	0.9787	2.687	0.0606
Smallintestine	Yes vs No	539	45	-0.1808	0.232	0.8346	0.5296	1.315	0.436
Spleen	Yes vs No	539	123	0.6277	0.1303	1.8732	1.451	2.418	1.46e-06	***
Stomach	Yes vs No	539	22	-0.3242	0.3589	0.7231	0.3578	1.461	0.366
DigestiveSystem	Yes vs No	539	89	-0.4183	0.1747	0.6582	0.4673	0.927	0.0167	*
Tonsils	No vs Yes	378	341	0.425	0.269	1.53	0.9029	2.591	0.114
CTC	Yes vs No	317	194	0.6318	0.1556	1.8811	1.387	2.552	4.89e-05	***
CTC*	Yes vs No	253	102	0.6047	0.172	1.8307	1.307	2.564	0.000438	***
DiseaseConfinedToOneSite	No vs Yes	492	466	1.314	0.452	3.72	1.534	9.021	0.00366	**
AAS	III-IV vs I-II	512	456	0.7922	0.251	2.2082	1.35	3.611	0.0016	**
LDHhigher	Yes vs No	419	165	0.5804	0.1367	1.7868	1.367	2.336	2.19e-05	***
BetaMicroglobulin	Yes vs No	144	82	0.6784	0.2588	1.9706	1.187	3.273	0.00877	**
ClocalSerumIg	Yes vs No	98	23	0.4832	0.3343	1.6213	0.842	3.122	0.148
WBC	≤11 vs >11	485	106	0.5375	0.1446	1.7117	1.289	2.272	0.000201	***
NC	≤10 vs >10	423	7	1.1086	0.4543	3.0302	1.244	7.382	0.0147	*
LC	≤5 vs >5	426	84	0.4548	0.1593	1.5758	1.153	2.153	0.00431	**
Anemia	Yes vs No	470	160	0.6119	0.1304	1.8439	1.428	2.381	2.69e-06	***
Platelet	≤100 vs >100	472	66	0.6827	0.164	1.9791	1.435	2.73	3.16e-05	***
Age.ge	<60 vs ≥60	539	346	0.7915	0.1363	2.2067	1.69	2.882	6.28e-09	***
Age.ge.1	<65 vs ≥65	539	262	0.9828	0.1233	2.672	2.098	3.402	1.57e-15	***
WhetherTreatment	No vs Yes	516	34	0.4937	0.2229	1.6384	1.058	2.536	0.0268	*
Regimen	R-CHOP vs R-HYPERCVAD	375	221	0.2979	0.1532	1.3471	0.9977	1.819	0.0518
WhetherRmaintenance	No vs Yes	461	375	0.5025	0.1769	1.6529	1.169	2.338	0.0045	**
WhetherTransplant	No vs Yes	485	322	1.0745	0.1554	2.9285	2.159	3.971	4.75e-12	***
TypeOfTransplant	allogeneic vs autologous	162	32	0.5778	0.3119	1.7821	0.967	3.284	0.064
WBC.con		477		0.012755	0.002482	1.01284	1.008	1.018	2.76e-07	***
NC.con		419		0.01845	0.01135	1.01863	0.9962	1.042	0.104
LC.con		422		0.014951	0.005685	1.01506	1.004	1.026	0.00854	**
Platelet.con		465		-0.0026635	0.0007756	0.99734	0.9958	0.9989	0.000595	***
Age.con		539		0.045248	0.005027	1.04629	1.036	1.057	2e-16	***
treatgrp2	Anthracycline vs Cytarabine based chemo	539	234	0.4775	0.1599	1.612	1.1783	2.205	0.002823	**
	No chemo vs Cytarabine based chemo	539	54	0.9118	0.2128	2.4889	1.6402	3.777	1.82e-05	***
	Other chemo/treatment vs Cytarabine based chemo	539	51	0.9037	0.2162	2.4686	1.6159	3.771	2.92e-05	***
	Purine analogue based chemo vs Cytarabine based chemo	539	27	0.2553	0.331	1.2909	0.6747	2.47	0.440506
	Unknown vs Cytarabine based chemo	539	23	0.9705	0.2915	2.6393	1.4905	4.674	0.000872	***
Signif. codes: 0 ‘***’ 0.001 ‘**’ 0.01 ‘*’ 0.05
β indicates the regression coefficient; SE, standard error; RR, relative risk;
LCL, lower confidence limit; and UCL, upper confidence limit.
* In cases with nodal involvment
.con, continuous variable

## Sheet: PFS
Candidate prognostic factor	Comparison	n	n.positive	β	SE	RR	95% LCL	95% UCL	P
CD5	positive vs negative	234	211	-0.01432	0.25665	0.98578	0.5961	1.63	0.955
CD23	positive vs negative	152	16	-0.04575	0.30558	0.95528	0.5248	1.739	0.881
SOX11	>=10% vs <10%	185	166	-0.5721	0.2769	0.5643	0.328	0.9709	0.0388	*
KL_012	K+/L- vs K-/L-	107	45	0.5468	0.3761	1.7277	0.8268	3.611	0.146
KL_012	K-/L+ vs K-/L-	107	48	0.336	0.3744	1.3994	0.6718	2.915	0.369
MTP53	≥90 vs <90	249	65	0.5208	0.1697	1.6834	1.207	2.348	0.00214	**
Ki67	≥30 vs <30	271	86	0.4226	0.1546	1.526	1.127	2.066	0.00625	**
Subtype	B/P vs Classical 100%	189	33	0.3912	0.232	1.4787	0.9384	2.33	0.0918
GrowthPattern	diffuse 100% vs others	190	71	0.5353	0.1829	1.7079	1.193	2.444	0.00343	**
Gender	male vs female	454	360	0.1338	0.1388	1.1432	0.8709	1.501	0.335
Race	Caucasian vs other	417	375	-0.03945	0.18506	0.96132	0.6689	1.382	0.831
LargestDiameter	≤3 vs >3 cm	371	188	0.05124	0.12315	1.05258	0.8269	1.34	0.677
Nodal_123	Extranodal vs Nodal	445	94	-0.1012	0.15928	0.90375	0.6614	1.235	0.525
Nodal_123	Nodal with extranodal vs Nodal	445	225	0.04642	0.13068	1.04751	0.8108	1.353	0.722
Bsymptom	Having vs none	435	104	0.6546	0.1291	1.9243	1.494	2.479	3.99e-07	***
Performance	ECOG≥2 Vs ECOG<2	437	24	0.9971	0.228	2.7103	1.734	4.237	1.23e-05	***
Colon	Yes vs No	454	58	-0.06141	0.1655	0.94044	0.6799	1.301	0.711
Liver	Yes vs No	454	18	0.7635	0.257	2.1459	1.297	3.551	0.00296	**
Smallintestine	Yes vs No	454	38	-0.1911	0.2164	0.8261	0.5406	1.262	0.377
Spleen	Yes vs No	454	104	0.3155	0.1288	1.371	1.065	1.765	0.0143	*
Stomach	Yes vs No	454	21	-0.1756	0.2831	0.8389	0.4817	1.461	0.535
DigestiveSystem	Yes vs No	454	79	-0.1532	0.1502	0.8579	0.6391	1.152	0.308
Tonsils	No vs Yes	341	310	0.07626	0.22367	1.07924	0.6962	1.673	0.733
CTC	Yes vs No	297	111	0.3634	0.1394	1.4382	1.094	1.89	0.00915	**
CTC*	Yes vs No	244	92	0.2553	0.1531	1.2908	0.9561	1.743	0.0955
DiseaseConfinedToOneSite	No vs Yes	432	409	0.7905	0.3076	2.2044	1.206	4.028	0.0102	*
AAS	III-IV vs I-II	448	396	0.6706	0.1983	1.9553	1.326	2.884	0.00072	***
LDHhigher	Yes vs No	370	145	0.2811	0.1248	1.3246	1.037	1.692	0.0243	*
BetaMicroglobulin	Yes vs No	133	74	0.3828	0.2123	1.4663	0.9672	2.223	0.0714
ClocalSerumIg	Yes vs No	88	17	0.6792	0.3126	1.9723	1.069	3.64	0.0298	*
WBC	≤11 vs >11	427	89	0.1509	0.1416	1.1629	0.881	1.535	0.287
NC	≤10 vs >10	371	6	0.9194	0.4534	2.5078	1.031	6.098	0.0426	*
LC	≤5 vs >5	371	68	-0.008855	0.162698	0.991184	0.7206	1.363	0.957
Anemia	Yes vs No	413	132	0.5208	0.1226	1.6835	1.324	2.141	2.14e-05	***
Platelet	≤100 vs >100	415	54	0.4963	0.1625	1.6426	1.195	2.259	0.00225	**
Age.ge	<60 vs ≥60	454	294	0.6212	0.1228	1.8611	1.463	2.368	4.25e-07	***
Age.ge.1	<65 vs ≥65	454	219	0.727	0.1131	2.0688	1.657	2.582	1.32e-10	***
WhetherTreatment	No vs Yes	447	30	0.474	0.2086	1.6064	1.067	2.418	0.023	*
Regimen	R-CHOP vs R-HYPERCVAD	327	186	0.5098	0.139	1.665	1.268	2.186	0.000243	***
WhetherRmaintenance	No vs Yes	411	328	0.3979	0.1508	1.4886	1.108	2	0.00832	**
WhetherTransplant	No vs Yes	440	287	0.8512	0.1296	2.3425	1.817	3.02	5.03e-11	***
TypeOfTransplant	allogeneic vs autologous	155	31	0.5984	0.2563	1.8193	1.101	3.007	0.0196	*
WBC.con		419		0.009972	0.003809	1.01002	1.003	1.018	0.00884	**
NC.con		367		0.01246	0.01204	1.01254	0.9889	1.037	0.301
LC.con		367		0.002761	0.009724	1.00276	0.9838	1.022	0.776
Platelet.con		408		-0.0016086	0.0006858	0.998393	0.9971	0.9997	0.019	*
Age.con		454		0.031529	0.004718	1.03203	1.023	1.042	2.34e-11	***
treatgrp2	Anthracycline vs Cytarabine based chemo	454	193	0.6172	0.1423	1.8537	1.4026	2.45	1.44e-05	***
	No chemo vs Cytarabine based chemo	454	48	1.0618	0.195	2.8917	1.9732	4.238	5.17e-08	***
	Other chemo/treatment vs Cytarabine based chemo	454	45	0.9266	0.2021	2.5258	1.6996	3.754	4.57e-06	***
	Purine analogue based chemo vs Cytarabine based chemo	454	25	0.3214	0.2762	1.379	0.8025	2.37	0.245
	Unknown vs Cytarabine based chemo	454	7	0.4697	0.4624	1.5996	0.6463	3.959	0.31
Signif. codes: 0 ‘***’ 0.001 ‘**’ 0.01 ‘*’ 0.05
β indicates the regression coefficient; SE, standard error; RR, relative risk;
LCL, lower confidence limit; and UCL, upper confidence limit.
* In cases with nodal involvment
.con, continuous variable

## Sheet: >=65y OS
Candidate prognostic factor	Comparison	n	n.positive	β	SE	RR	95% LCL	95% UCL	P
CD5	positive vs negative	142	129	0.3585	0.3557	1.4311	0.7127	2.874	0.314
CD23	positive vs negative	94	9	0.287	0.4687	1.3325	0.5318	3.339	0.54
SOX11	>=10% vs <10%	99	87	-0.5726	0.3826	0.5641	0.2665	1.194	0.135
KL_012	K+/L- vs K-/L-	70	29	1.812	0.7511	6.123	0.934	10.395	0.0158	*
KL_012	K-/L+ vs K-/L-	70	33	1.482	0.7417	4.4018	0.8814	9.726	0.0457	*
MTP53	≥90 vs <90	138	48	1.0054	0.2258	2.7331	1.756	4.255	8.49e-06	***
Ki67	≥30 vs <30	148	55	0.4768	0.2108	1.6109	1.066	2.435	0.0237	*
Subtype	B/P vs Classical 100%	118	22	0.2321	0.2906	1.2612	0.7135	2.229	0.425
GrowthPattern	diffuse 100% vs others	120	58	0.8083	0.2443	2.2442	1.39	3.622	0.000937	***
Gender	male vs female	262	201	0.1322	0.188	1.1414	0.7897	1.65	0.482
Race	Caucasian vs other	233	212	-0.1081	0.2915	0.8976	0.507	1.589	0.711
LargestDiameter	≤3 vs >3 cm	202	107	0.0596	0.1759	1.0614	0.7519	1.498	0.735
Nodal_123	Extranodal vs Nodal	249	62	-0.3794	0.2268	0.6842	0.4387	1.067	0.0944
Nodal_123	Nodal with extranodal vs Nodal	249	123	-0.1522	0.185	0.8588	0.5977	1.234	0.4105
Bsymptom	Having vs none	244	70	0.3911	0.1718	1.4786	1.056	2.071	0.0228	*
Performance	ECOG≥2 Vs ECOG<2	244	28	1.1609	0.2411	3.1929	1.991	5.121	1.47e-06	***
Colon	Yes vs No	262	28	-0.437	0.2652	0.6459	0.3841	1.086	0.0993
Liver	Yes vs No	262	8	0.5263	0.4165	1.6927	0.7482	3.829	0.206
Smallintestine	Yes vs No	262	17	-0.2168	0.3472	0.8051	0.4076	1.59	0.532
Spleen	Yes vs No	262	67	0.4064	0.1712	1.5014	1.073	2.1	0.0176	*
Stomach	Yes vs No	262	10	-0.1344	0.4547	0.8742	0.3586	2.131	0.767
DigestiveSystem	Yes vs No	262	39	-0.3589	0.2297	0.6984	0.4453	1.096	0.118
Tonsils	No vs Yes	193	179	-0.111	0.3669	0.8949	0.436	1.837	0.762
CTC	Yes vs No	158	67	0.5504	0.2035	1.734	1.164	2.584	0.00683	**
CTC*	Yes vs No	125	56	0.4906	0.2287	1.6334	1.043	2.557	0.032	*
DiseaseConfinedToOneSite	No vs Yes	240	229	0.6223	0.5072	1.8632	0.6895	5.035	0.22
AAS	III-IV vs I-II	248	226	0.3189	0.3271	1.3756	0.7246	2.612	0.33
LDHhigher	Yes vs No	203	87	0.4591	0.1825	1.5826	1.107	2.263	0.0119	*
BetaMicroglobulin	Yes vs No	73	45	0.3566	0.3192	1.4285	0.7642	2.67	0.264
ClocalSerumIg	Yes vs No	49	15	0.04065	0.43018	1.04148	0.4482	2.42	0.925
WBC	≤11 vs >11	237	59	0.4126	0.1885	1.5107	1.044	2.186	0.0286	*
NC	≤10 vs >10	206	6	0.8508	0.5108	2.3415	0.8604	6.372	0.0958
LC	≤5 vs >5	202	42	0.28	0.2148	1.3231	0.8684	2.016	0.192
Anemia	Yes vs No	228	92	0.5432	0.1687	1.7216	1.237	2.396	0.00128	**
Platelet	≤100 vs >100	231	33	0.6571	0.218	1.9292	1.258	2.958	0.00258	**
WhetherTreatment	No vs Yes	249	22	0.6463	0.258	1.9084	1.151	3.164	0.0122	*
Regimen	R-CHOP vs R-HYPERCVAD	160	113	-0.133	0.2244	0.8755	0.564	1.359	0.553
WhetherRmaintenance	No vs Yes	224	186	0.8955	0.2484	2.4486	1.505	3.985	0.000313	***
WhetherTransplant	No vs Yes	235	207	1.0735	0.3077	2.9256	1.601	5.347	0.000485	***
TypeOfTransplant	allogeneic vs autologous	28	3	1.041	0.799	2.831	0.5914	13.55	0.193
WBC.con		232		0.021043	0.005518	1.02127	1.01	1.032	0.000137	***
NC.con		206		0.06126	0.03299	1.06317	0.9966	1.134	0.0633
LC.con		201		0.024301	0.008845	1.0246	1.007	1.043	0.006	**
Platelet.con		227		-0.003271	0.001102	0.996734	0.9946	0.9989	0.003	**
Age.con		262		0.033638	0.009259	1.03421	1.016	1.053	0.00028	***
treatgrp2	Anthracycline vs Cytarabine based chemo	262	118	0.2473	0.2619	1.2806	0.7665	2.14	0.345
	No chemo vs Cytarabine based chemo	262	36	0.6022	0.3061	1.8261	1.0022	3.327	0.0492	*
	Other chemo/treatment vs Cytarabine based chemo	262	38	0.5454	0.3029	1.7253	0.9529	3.124	0.0717
	Purine analogue based chemo vs Cytarabine based chemo	262	20	-0.5276	0.4456	0.59	0.2464	1.413	0.2364
	Unknown vs Cytarabine based chemo	262	14	0.7405	0.385	2.0969	0.9859	4.46	0.0545
Signif. codes: 0 ‘***’ 0.001 ‘**’ 0.01 ‘*’ 0.05
β indicates the regression coefficient; SE, standard error; RR, relative risk;
LCL, lower confidence limit; and UCL, upper confidence limit.
* In cases with nodal involvment
.con, continuous variable

## Sheet: >=65y PFS
Candidate prognostic factor	Comparison	n	n.positive	β	SE	RR	95% LCL	95% UCL	P
CD5	positive vs negative	124	115	0.1018	0.3723	1.1072	0.5338	2.297	0.785
CD23	positive vs negative	79	5	-0.6033	0.5926	0.547	0.1712	1.747	0.309
SOX11	>=10% vs <10%	91	80	-0.5808	0.383	0.5595	0.2641	1.185	0.129
KL_012	K+/L- vs K-/L-	57	24	1.1256	0.5532	3.0821	1.042	9.115	0.0419	*
KL_012	K-/L+ vs K-/L-	57	25	1.1573	0.5593	3.1812	1.063	9.52	0.0385	*
MTP53	≥90 vs <90	123	39	0.6053	0.2249	1.8317	1.179	2.847	0.00713	**
Ki67	≥30 vs <30	131	48	0.4453	0.2059	1.561	1.043	2.337	0.0305	*
Subtype	B/P vs Classical 100%	101	21	0.4059	0.2729	1.5007	0.879	2.562	0.137
GrowthPattern	diffuse 100% vs others	103	46	0.6479	0.23	1.9115	1.218	3	0.00486	**
Gender	male vs female	219	172	0.2256	0.1855	1.253	0.8711	1.802	0.224
Race	Caucasian vs other	197	182	-0.1174	0.2806	0.8892	0.513	1.541	0.676
LargestDiameter	≤3 vs >3 cm	178	92	-0.02105	0.16723	0.97917	0.7055	1.359	0.9
Nodal_123	Extranodal vs Nodal	217	50	-0.2094	0.2149	0.8111	0.5323	1.236	0.33
Nodal_123	Nodal with extranodal vs Nodal	217	112	-0.1088	0.181	0.8969	0.6291	1.279	0.548
Bsymptom	Having vs none	212	60	0.2518	0.1705	1.2863	0.9209	1.797	0.14
Performance	ECOG≥2 Vs ECOG<2	213	18	0.7818	0.2657	2.1854	1.298	3.679	0.00325	**
Colon	Yes vs No	219	25	-0.287	0.2443	0.7505	0.4649	1.212	0.24
Liver	Yes vs No	219	6	1.0805	0.4174	2.9462	1.3	6.677	0.00964	**
Smallintestine	Yes vs No	219	14	-0.3372	0.3427	0.7138	0.3646	1.397	0.325
Spleen	Yes vs No	219	60	0.1275	0.1696	1.1359	0.8147	1.584	0.452
Stomach	Yes vs No	219	10	-0.2927	0.4158	0.7462	0.3303	1.686	0.481
DigestiveSystem	Yes vs No	219	35	-0.319	0.2172	0.7269	0.4749	1.113	0.142
Tonsils	No vs Yes	173	161	0.04076	0.3453	1.0416	0.5294	2.049	0.906
CTC	Yes vs No	149	63	0.3224	0.1852	1.3804	0.9603	1.984	0.0817
CTC*	Yes vs No	120	51	0.2872	0.2057	1.3327	0.8905	1.995	0.163
DiseaseConfinedToOneSite	No vs Yes	210	200	0.259	0.4166	1.2957	0.5727	2.931	0.534
AAS	III-IV vs I-II	217	197	0.4117	0.2885	1.5094	0.8575	2.657	0.154
LDHhigher	Yes vs No	184	78	0.2671	0.1674	1.3062	0.9409	1.813	0.11
BetaMicroglobulin	Yes vs No	69	42	0.1315	0.2779	1.1405	0.6615	1.966	0.636
ClocalSerumIg	Yes vs No	43	12	0.6084	0.3916	1.8375	0.8529	3.959	0.12
WBC	≤11 vs >11	209	51	0.04549	0.18486	1.04654	0.7285	1.504	0.806
NC	≤10 vs >10	180	5	0.8165	0.5096	2.2625	0.8333	6.143	0.109
LC	≤5 vs >5	175	37	-0.05425	0.21248	0.94719	0.6246	1.436	0.798
Anemia	Yes vs No	200	76	0.3455	0.165	1.4127	1.022	1.952	0.0363	*
Platelet	≤100 vs >100	203	30	0.4887	0.2126	1.6303	1.075	2.473	0.0215	*
WhetherTreatment	No vs Yes	216	20	0.6703	0.251	1.9548	1.195	3.197	0.00758	**
Regimen	R-CHOP vs R-HYPERCVAD	140	94	-0.03073	0.20496	0.96973	0.6489	1.449	0.881
WhetherRmaintenance	No vs Yes	201	165	0.6407	0.2196	1.8978	1.234	2.918	0.00352	**
WhetherTransplant	No vs Yes	212	186	0.8278	0.2651	2.2883	1.361	3.847	0.00179	**
TypeOfTransplant	allogeneic vs autologous	28	3	0.4045	0.7537	1.4985	0.342	6.565	0.592
WBC.con		204		0.00196	0.008772	1.00196	0.9849	1.019	0.823
NC.con		180		0.0925	0.03926	1.09691	1.016	1.185	0.0185	*
LC.con		174		-0.01169	0.01588	0.98838	0.9581	1.02	0.461
Platelet.con		199		-0.001776	0.001004	0.998226	0.9963	1	0.0768
Age.con		219		0.017654	0.009433	1.01781	0.9992	1.037	0.0613
treatgrp2	Anthracycline vs Cytarabine based chemo	219	96	0.1726	0.2265	1.1884	0.7623	1.853	0.44615
	No chemo vs Cytarabine based chemo	219	33	0.716	0.2727	2.0462	1.199	3.492	0.00865	**
	Other chemo/treatment vs Cytarabine based chemo	219	32	0.4559	0.278	1.5777	0.9149	2.721	0.10103
	Purine analogue based chemo vs Cytarabine based chemo	219	19	-0.2681	0.3492	0.7648	0.3858	1.516	0.44255
	Unknown vs Cytarabine based chemo	219	4	0.9728	0.5419	2.6455	0.9145	7.653	0.07264
Signif. codes: 0 ‘***’ 0.001 ‘**’ 0.01 ‘*’ 0.05
β indicates the regression coefficient; SE, standard error; RR, relative risk;
LCL, lower confidence limit; and UCL, upper confidence limit.
* In cases with nodal involvment
.con, continuous variable

## Sheet: <65y OS
Candidate prognostic factor	Comparison	n	n.positive	β	SE	RR	95% LCL	95% UCL	P
CD5	positive vs negative	124	110	0.8748	0.5231	2.3983	0.8603	6.686	0.0945
CD23	positive vs negative	82	16	1.0263	0.3463	2.7907	1.416	5.501	0.00304	**
SOX11	>=10% vs <10%	100	92	-1.2012	0.4502	0.3008	0.1245	0.727	0.00762	**
KL_012	K+/L- vs K-/L-	59	24	1.667	1.042	5.299	0.6878	40.82	0.109
KL_012	K-/L+ vs K-/L-	59	28	1.398	1.043	4.045	0.5236	31.25	0.18
MTP53	≥90 vs <90	135	29	0.9653	0.285	2.6254	1.502	4.589	0.000706	***
Ki67	≥30 vs <30	150	42	0.7456	0.2601	2.1077	1.266	3.509	0.00414	**
Subtype	B/P vs Classical 100%	97	15	1.0334	0.4348	2.8107	1.199	6.591	0.0175	*
GrowthPattern	diffuse 100% vs others	96	30	0.2647	0.3734	1.303	0.6268	2.709	0.478
Gender	male vs female	277	218	0.1758	0.2389	1.1922	0.7465	1.904	0.462
Race	Caucasian vs other	245	216	0.272	0.3498	1.3125	0.6613	2.605	0.437
LargestDiameter	≤3 vs >3 cm	214	104	0.5356	0.2242	1.7085	1.101	2.651	0.0169	*
Nodal_123	Extranodal vs Nodal	263	62	-0.01224	0.2891	0.98783	0.5605	1.741	0.966
Nodal_123	Nodal with extranodal vs Nodal	263	123	0.32024	0.23188	1.37746	0.8744	2.17	0.167
Bsymptom	Having vs none	255	56	0.9284	0.2092	2.5305	1.679	3.814	9.12e-06	***
Performance	ECOG≥2 Vs ECOG<2	258	6	1.0818	0.4607	2.9499	1.196	7.277	0.0189	*
Colon	Yes vs No	277	38	-0.6108	0.3188	0.5429	0.2907	1.014	0.0554
Liver	Yes vs No	277	14	0.7606	0.3321	2.1396	1.116	4.102	0.022	*
Smallintestine	Yes vs No	277	28	0.04165	0.31754	1.04253	0.5595	1.943	0.896
Spleen	Yes vs No	277	56	0.8494	0.2026	2.3382	1.572	3.478	2.76e-05	***
Stomach	Yes vs No	277	12	-0.4413	0.5859	0.6432	0.204	2.028	0.451
DigestiveSystem	Yes vs No	277	50	-0.4226	0.2704	0.6554	0.3857	1.113	0.118
Tonsils	No vs Yes	185	162	0.5103	0.3984	1.6658	0.7629	3.637	0.2
CTC	Yes vs No	159	56	0.8006	0.2492	2.2269	1.366	3.629	0.00132	**
CTC*	Yes vs No	128	46	0.7983	0.2736	2.2219	1.3	3.798	0.00352	**
DiseaseConfinedToOneSite	No vs Yes	252	237	2.213	1.005	9.145	1.275	65.61	0.0277	*
AAS	III-IV vs I-II	264	230	0.9885	0.3917	2.6871	1.247	5.79	0.0116	*
LDHhigher	Yes vs No	216	78	0.7221	0.2114	2.0588	1.36	3.116	0.000636	***
BetaMicroglobulin	Yes vs No	71	37	1.2023	0.4629	3.3279	1.343	8.246	0.0094	**
ClocalSerumIg	Yes vs No	49	8	0.6131	0.5454	1.8462	0.6339	5.377	0.261
WBC	≤11 vs >11	248	47	0.6648	0.2265	1.9441	1.247	3.03	0.00334	**
NC	≤10 vs >10	217	1	1.014	1.009	2.757	0.382	19.9	0.315
LC	≤5 vs >5	224	42	0.6502	0.2396	1.916	1.198	3.064	0.00666	**
Anemia	Yes vs No	242	68	0.6024	0.2072	1.8265	1.217	2.741	0.00364	**
Platelet	≤100 vs >100	241	33	0.7925	0.2519	2.2088	1.348	3.619	0.00166	**
WhetherTreatment	No vs Yes	267	12	-0.01056	0.4584	0.9895	0.4029	2.43	0.982
Regimen	R-CHOP vs R-HYPERCVAD	215	108	0.2655	0.2185	1.3041	0.8498	2.001	0.224
WhetherRmaintenance	No vs Yes	237	189	0.1253	0.2565	1.1335	0.6857	1.874	0.625
WhetherTransplant	No vs Yes	250	115	0.6469	0.204	1.9096	1.28	2.848	0.00152	**
TypeOfTransplant	allogeneic vs autologous	134	29	0.5835	0.3437	1.7922	0.9138	3.515	0.0895
WBC.con		245		0.015793	0.003249	1.01592	1.009	1.022	1.17e-06	***
NC.con		213		0.01762	0.01546	1.01778	0.9874	1.049	0.254
LC.con		221		0.015232	0.008043	1.01535	0.9995	1.031	0.0582
Platelet.con		238		-0.002208	0.001194	0.997794	0.9955	1	0.0643
Age.con		277		0.0246	0.01549	1.0249	0.9942	1.057	0.112
treatgrp2	Anthracycline vs Cytarabine based chemo	277	116	0.2459	0.2156	1.2788	0.8381	1.951	0.254
	No chemo vs Cytarabine based chemo	277	18	0.553	0.3576	1.7384	0.8625	3.504	0.122
	Other chemo/treatment vs Cytarabine based chemo	277	13	0.417	0.4118	1.5173	0.677	3.401	0.311
	Purine analogue based chemo vs Cytarabine based chemo	277	7	0.7694	0.5294	2.1586	0.7647	6.093	0.146
	Unknown vs Cytarabine based chemo	277	9	0.4858	0.5273	1.6254	0.5783	4.569	0.357
Signif. codes: 0 ‘***’ 0.001 ‘**’ 0.01 ‘*’ 0.05
β indicates the regression coefficient; SE, standard error; RR, relative risk;
LCL, lower confidence limit; and UCL, upper confidence limit.
* In cases with nodal involvment
.con, continuous variable

## Sheet: <65y PFS
Candidate prognostic factor	Comparison	n	n.positive	β	SE	RR	95% LCL	95% UCL	P
CD5	positive vs negative	110	96	-0.2444	0.3594	0.7831	0.3872	1.584	0.496
CD23	positive vs negative	73	11	0.372	0.3695	1.4506	0.7032	2.993	0.314
SOX11	>=10% vs <10%	94	86	-0.5856	0.4048	0.5568	0.2518	1.231	0.148
KL_012	K+/L- vs K-/L-	50	21	0.005106	0.527372	1.00512	0.3575	2.826	0.992
KL_012	K-/L+ vs K-/L-	50	23	-0.39227	0.526662	0.675522	0.2406	1.896	0.456
MTP53	≥90 vs <90	126	26	0.3609	0.2679	1.4346	0.8485	2.426	0.178
Ki67	≥30 vs <30	140	38	0.3262	0.2378	1.3856	0.8694	2.208	0.17
Subtype	B/P vs Classical 100%	88	12	-0.02027	0.47433	0.97993	0.3868	2.483	0.966
GrowthPattern	diffuse 100% vs others	87	25	0.363	0.3102	1.4376	0.7827	2.641	0.242
Gender	male vs female	235	188	0.12	0.2098	1.1275	0.7473	1.701	0.567
Race	Caucasian vs other	220	193	-0.1193	0.2478	0.8876	0.5461	1.442	0.63
LargestDiameter	≤3 vs >3 cm	193	96	0.08976	0.18263	1.09391	0.7648	1.565	0.623
Nodal_123	Extranodal vs Nodal	228	44	-0.15389	0.2399	0.85736	0.5358	1.372	0.521
Nodal_123	Nodal with extranodal vs Nodal	228	113	0.07552	0.19051	1.07844	0.7424	1.567	0.692
Bsymptom	Having vs none	223	44	0.9663	0.1966	2.6281	1.788	3.863	8.86e-07	***
Performance	ECOG≥2 Vs ECOG<2	224	6	0.9258	0.4564	2.524	1.032	6.174	0.0425	*
Colon	Yes vs No	235	33	0.1617	0.2267	1.1756	0.7538	1.833	0.476
Liver	Yes vs No	235	12	0.8775	0.329	2.405	1.262	4.583	0.00764	**
Smallintestine	Yes vs No	235	24	0.00961	0.28077	1.00966	0.5823	1.751	0.973
Spleen	Yes vs No	235	44	0.38	0.1994	1.4623	0.9892	2.162	0.0567
Stomach	Yes vs No	235	11	-0.02911	0.38718	0.97131	0.4548	2.075	0.94
DigestiveSystem	Yes vs No	235	44	0.01692	0.2096	1.01706	0.6744	1.534	0.936
Tonsils	No vs Yes	168	149	-0.04358	0.29622	0.95736	0.5357	1.711	0.883
CTC	Yes vs No	148	48	0.3297	0.2132	1.3905	0.9156	2.112	0.122
CTC*	Yes vs No	124	41	0.1598	0.232	1.1733	0.7445	1.849	0.491
DiseaseConfinedToOneSite	No vs Yes	222	209	1.053	0.456	2.867	1.173	7.008	0.0209	*
AAS	III-IV vs I-II	231	199	0.7272	0.2732	2.0693	1.211	3.535	0.00778	**
LDHhigher	Yes vs No	186	67	0.2354	0.189	1.2654	0.8736	1.833	0.213
BetaMicroglobulin	Yes vs No	64	32	0.5618	0.3294	1.7539	0.9196	3.345	0.0881
ClocalSerumIg	Yes vs No	45	5	0.282	0.6163	1.3258	0.3962	4.437	0.647
WBC	≤11 vs >11	218	38	0.1491	0.2213	1.1608	0.7523	1.791	0.501
NC	≤10 vs >10	191	1	0.6932	1.0071	2	0.2778	14.4	0.491
LC	≤5 vs >5	196	31	-0.09415	0.25517	0.91015	0.552	1.501	0.712
Anemia	Yes vs No	213	56	0.5896	0.1843	1.8032	1.256	2.588	0.00138	**
Platelet	≤100 vs >100	212	24	0.4495	0.2538	1.5676	0.9533	2.578	0.0765
WhetherTreatment	No vs Yes	231	10	0.007661	0.387451	1.00769	0.4716	2.153	0.984
Regimen	R-CHOP vs R-HYPERCVAD	187	92	0.7092	0.1901	2.0324	1.4	2.95	0.000191	***
WhetherRmaintenance	No vs Yes	210	163	0.1635	0.2097	1.1776	0.7808	1.776	0.436
WhetherTransplant	No vs Yes	228	101	0.5994	0.1672	1.8209	1.312	2.527	0.000337	***
TypeOfTransplant	allogeneic vs autologous	127	28	0.6527	0.2763	1.9207	1.117	3.301	0.0182	*
WBC.con		215		0.013367	0.004254	1.01346	1.005	1.022	0.00167	**
NC.con		187		0.009103	0.016702	1.00914	0.9766	1.043	0.586
LC.con		193		0.008238	0.012241	1.00827	0.9844	1.033	0.501
Platelet.con		209		-0.0006737	0.0009746	0.999327	0.9974	1.001	0.489
Age.con		235		0.02047	0.01356	1.02068	0.9939	1.048	0.131
treatgrp2	Anthracycline vs Cytarabine based chemo	235	97	0.6749	0.1866	1.9638	1.36237	2.831	0.000297	***
	No chemo vs Cytarabine based chemo	235	15	0.8173	0.3134	2.2643	1.22518	4.185	0.009106	**
	Other chemo/treatment vs Cytarabine based chemo	235	13	0.8176	0.3348	2.265	1.17515	4.366	0.014604	*
	Purine analogue based chemo vs Cytarabine based chemo	235	6	0.383	0.521	1.4667	0.52833	4.072	0.462207
	Unknown vs Cytarabine based chemo	235	3	-0.6265	1.0106	0.5345	0.07374	3.874	0.535327
Signif. codes: 0 ‘***’ 0.001 ‘**’ 0.01 ‘*’ 0.05
β indicates the regression coefficient; SE, standard error; RR, relative risk;
LCL, lower confidence limit; and UCL, upper confidence limit.
* In cases with nodal involvment
.con, continuous variable
